# Supplementary material for: Effects of supplemental vitamin D and calcium on markers of proliferation, differentiation, and apoptosis in the normal colorectal mucosa of colorectal adenoma patients
Source: PLoS One. 2018 Dec 17;13(12):e0208762. doi: 10.1371/journal.pone.0208762 (PMC6296527; doi:10.1371/journal.pone.0208762)
Supplement: S1 File — (XLSX) [file pone.0208762.s003.xlsx]

## Sheet: PPS4B
_PatientID	Bcl2_Biomarker	Bcl2_Luminal	Bcl2_Proliferative	vitamindresult0	SmkStat	EducationLvl	bmi	alcohol	basemultivitny	totalMETmin	Gender	Race	TxArm	basefreqnsaid	age	DT_KCAL	DT_FAT	DT_CALC	DT_DFIB	SUP_CA	VEGSRV	FRUITSRV	VisitNumber	Mib1_Biomarker	Mib1_Luminal	Mib1_Proliferative	Bax_Biomarker	Bax_Luminal	Bax_Proliferative	P21_Biomarker	P21_Luminal	P21_Proliferative
40302872CS	1627.26	23.6775	1602.86	16.4351	1	10	26.7254	0.2	1	5760	1	1	Calcium + Placebo	0	63	2189.4	74.3	610	17.3	130	6.4	0.6	1	1492.53	27.5955	1464.59	821.221	245.299	536.297	707.355	404.562	92.4879
40302872CS	629.756	9.84806	618.159	16.4351	1	10	26.7254	0.2	1	5760	1	1	Calcium + Placebo	0	63	2189.4	74.3	610	17.3	130	6.4	0.6	1	991.863	30.458	960.663	170.771	35.7322	121.063	642.317	396.17	13.8512
40302938BN	827.397	17.1062	809.848	31.2294	1	12	24.4367	1	0	4500	2	1	Placebo + Placebo	1	51								1	2067.4	122.748	1942.96	427.904	135.969	266.642	946.742	585.486	117.005
40302938BN	1195.84	49.337	1145.35	31.2294	1	12	24.4367	1	0	4500	2	1	Placebo + Placebo	1	51								1	792.771	6.7756	785.453	1518.79	596.327	852.432	1020.04	558.771	180.958
40303004EN	1010.37	14.8026	995.044	34.261	1	14	21.4603	0.9	1	1920	2	1	Calcium + Vitamin D	-1	55	1178.7	34.5	651.3	10.7	37.2	1.8	1.7	1	1832.36	100.17	1730.56	437.395	87.8354	333.349	578.279	339.477	53.0965
40303004EN	903.936	2.44247	901.107	34.261	1	14	21.4603	0.9	1	1920	2	1	Calcium + Vitamin D	-1	55	1178.7	34.5	651.3	10.7	37.2	1.8	1.7	1	1827.08	11.1889	1815.02	249.363	95.2253	140.065	948.182	548.385	85.1809
40303048WS	1136.35	12.6107	1123.13	14.3959	2	15	26.0495	1.2	1	1800	1	1	Calcium + Vitamin D	-1	61	1293.5	41.6	546.4	13	130	2.1	1.5	1	1106.9	10.4665	1095.87	424.324	153.363	240.18	785.717	438.358	30.4075
40303048WS	826.129	20.1759	805.244	14.3959	2	15	26.0495	1.2	1	1800	1	1	Calcium + Vitamin D	-1	61	1293.5	41.6	546.4	13	130	2.1	1.5	1	749.839	38.1473	711.526	628.458	239.278	344.444	722.071	466.509	34.4761
40303125FL	877.543	20.5035	855.569	35.8167	1	14	24.6261	0.2	1	720	1	1	Placebo + Placebo	0	68	1535.6	61	1215.6	10	130	1.4	1.8	1	695.696	15.4717	679.698	219.015	62.5263	144.422	479.781	304.564	12.8195
40303125FL	1883.08	151.801	1729.44	35.8167	1	14	24.6261	0.2	1	720	1	1	Placebo + Placebo	0	68	1535.6	61	1215.6	10	130	1.4	1.8	1	1016.55	29.2778	986.394	851.284	233.664	582.357	919.003	469.809	239.301
40303147WS	1192.5	28.5787	1162.98	18.1413	1	13	21.9672	0.7	0	5280	1	1	Placebo + Vitamin D	0	69	1082.4	41.5	465.3	12.1	0	2.3	1.6	1	924.89	30.995	893.401	472.316	119.231	321.534	918.782	558.347	77.9206
40303147WS	1208.78	27.8862	1179.68	18.1413	1	13	21.9672	0.7	0	5280	1	1	Placebo + Vitamin D	0	69	1082.4	41.5	465.3	12.1	0	2.3	1.6	1	833.823	53.7443	779.468	716.682	334.303	311.66	495.406	272.083	21.0353
40303213AY				14.3522	1	14	35.8988	0.1	1	3360	1	2	Calcium + Vitamin D	-1	53	1512.8	31.9	282.6	25.5	130	3.1	1.9	1	1789.52	113.587	1675.03	105.046	18.0419	74.3268	803.876	438.546	16.6318
40303213AY				14.3522	1	14	35.8988	0.1	1	3360	1	2	Calcium + Vitamin D	-1	53	1512.8	31.9	282.6	25.5	130	3.1	1.9	1	1789.52	113.587	1675.03	408.324	283.843	76.0552	908.831	579.004	14.2329
40303235HE	1991.83	179.472	1806.55	17.5097	1	10	28.5533	0.2	0	2920	2	1	Placebo + Vitamin D	0	62	821.3	31.8	320.2	13.9	323	4.6	1.1	1	1907.95	274.002	1610.85	748.128	192.524	524.128	1703.94	700.39	588.938
40303235HE	686.382	7.80322	678.032	17.5097	1	10	28.5533	0.2	0	2920	2	1	Placebo + Vitamin D	0	62	821.3	31.8	320.2	13.9	323	4.6	1.1	1	1289.9	104.404	1184.78	109.547	49.7855	46.5782	651.782	293.623	31.9702
40303323KY	462.305	23.384	437.395	35.8167	1	16	25.1304	0.9	1	4080	2	1	Placebo (Vit D only)	-1	51	1104	41.9	431.3	15.8	323	2.7	0.9	1	1629.26	124.95	1503.17	395.789	157.892	227.768	507.203	305.439	23.1735
40303323KY	236.471	5.40739	230.825	35.8167	1	16	25.1304	0.9	1	4080	2	1	Placebo (Vit D only)	-1	51	1104	41.9	431.3	15.8	323	2.7	0.9	1	1487.84	90.7185	1396.4	526.249	151.726	367.952	567.286	314.265	8.0684
40303400RY	547.015	14.5369	531.808	31.2021	1	8	26.7353	0	1	240	1	1	Calcium + Placebo	0	68	922	42.6	445	11.1	130	3.1	0.4	1	833.103	4.6271	827.983	153.513	11.2283	139.876	1163.06	678.668	113.564
40303400RY	849.154	26.9615	821.504	31.2021	1	8	26.7353	0	1	240	1	1	Calcium + Placebo	0	68	922	42.6	445	11.1	130	3.1	0.4	1	1547.62	48.6275	1498.47	226.766	52.439	172.612	565.401	310.727	44.1786
40303532IZ	594.602	5.65285	588.534	25.1377	2	15	26.4766	0	1	5040	1	1	Calcium + Vitamin D	1	55	1355.5	59.8	494.3	18.3	378.7	4.1	2.6	1	1118.72	29.8797	1088.4	61.6123	3.00021	56.8982	453.427	209.464	15.0058
40303532IZ	478.327	6.83334	470.871	25.1377	2	15	26.4766	0	1	5040	1	1	Calcium + Vitamin D	1	55	1355.5	59.8	494.3	18.3	378.7	4.1	2.6	1	885.568	4.35629	879.961	77.0399	16.6755	58.0118	635.595	382.977	4.28123
40303598CR	1020.32	29.9268	987.93	21.7737	1	13	34.9605	0	1	2720	2	4	Placebo (Vit D only)	0	66	786.5	31.1	399.1	12.4	130	2.2	1.3	1	1512.69	97.3695	1414.37	523.174	95.55	416.641	756.277	427.285	72.012
40303598CR	2505.54	226.426	2256.33	21.7737	1	13	34.9605	0	1	2720	2	4	Placebo (Vit D only)	0	66	786.5	31.1	399.1	12.4	130	2.2	1.3	1	1623.15	29.7569	1588.6	1323.67	436.135	827.433	2032.41	882.213	783.519
40303631JH	1057.13	43.4646	1005.85	14.1504	3	14	32.3772	0.4	1	2520	1	1	Placebo + Placebo	0	63	1170.2	56.2	480.6	8	323	1.9	0.8	1	1984.25	145.426	1836.91	199.837	23.7375	169.736	577.996	343.062	65.939
40303631JH	819.153	11.6922	806.592	14.1504	3	14	32.3772	0.4	1	2520	1	1	Placebo + Placebo	0	63	1170.2	56.2	480.6	8	323	1.9	0.8	1	1529.75	66.679	1462.39	287.9	32.9105	249.796	501.344	277.325	17.8159
40303642CN	1711.59	190.054	1518.03	17.0673	3	14	30.5041	0.1	1	3120	1	1	Placebo + Placebo	1	63	1328.4	40.5	1441.6	17.2	130	4.1	1.4	1	1373.39	43.9095	1327.35	320.069	62.2637	245.043	1397.41	693.879	405.952
40303642CN	2008.69	179.881	1790.88	17.0673	3	14	30.5041	0.1	1	3120	1	1	Placebo + Placebo	1	63	1328.4	40.5	1441.6	17.2	130	4.1	1.4	1	1654.73	61.8801	1589.91	999.01	251.317	691.844	1886.04	789.461	791.658
40303708JN	1112.26	48.663	1062.32	15.7	2	13	32.3357	0.9	0	1440	2	2	Calcium + Placebo	7	61	1260	36.9	598.6	15.3	37.2	4.4	0.6	1	1611.9	129.028	1482.1	114.793	18.9252	93.3346	686.21	361.987	14.9986
40303708JN	888.123	15.1909	872.358	15.7	2	13	32.3357	0.9	0	1440	2	2	Calcium + Placebo	7	61	1260	36.9	598.6	15.3	37.2	4.4	0.6	1	1417.53	23.5398	1392.92	119.368	37.0749	73.7275	473.355	260.391	21.9167
40303730FN	782.276	15.8469	765.242	19.2628	1	13	31.5474	0.1	0	4480	1	1	Placebo + Vitamin D	7	52	1633.7	62.7	1175.4	32.2	0	11.7	0.8	1	1178.41	48.2904	1129.8	330.325	90.1549	221.897	346.257	179.019	9.81828
40303730FN	562.478	7.37021	553.891	19.2628	1	13	31.5474	0.1	0	4480	1	1	Placebo + Vitamin D	7	52	1633.7	62.7	1175.4	32.2	0	11.7	0.8	1	1169.53	59.2916	1110.04	319.54	98.2321	214.221	284.083	117.947	7.17889
40303840CL	776.74	14.0093	761.206	22.6927	1	13	35.5273	0.8	0	1440	1	1	Calcium + Vitamin D	1	47	1860.7	82.7	653	20.5	0	3.5	0.2	1	1176.44	173.883	1002.16	886.388	371.157	479.452	1394.23	903.702	18.6732
40303840CL	903.834	10.6963	891.913	22.6927	1	13	35.5273	0.8	0	1440	1	1	Calcium + Vitamin D	1	47	1860.7	82.7	653	20.5	0	3.5	0.2	1	2465.82	359.789	2102.62	490.277	222.259	223.773	647.226	354.702	43.229
40303873RN	1017.67	4.86727	1012.07	17.5804	1	8	31.0001	0.8	0	9120	1	2	Calcium + Placebo	0	50	2645.6	89.6	1005.8	27.6	415.8	3.1	2.6	1	2170.59	33.7514	2136.01	133.465	32.9351	95.7962	854.677	532.146	59.6996
40303873RN	932.465	15.2699	915.916	17.5804	1	8	31.0001	0.8	0	9120	1	2	Calcium + Placebo	0	50	2645.6	89.6	1005.8	27.6	415.8	3.1	2.6	1	1430.17	33.8593	1395.35	296.878	107.73	183.699	603.804	396.445	32.8797
40303939CE	2127.56	203.433	1907.42	26.755	2	14	27.5426	0.1	1	8400	1	1	Calcium + Placebo	-1	63	1365	64.3	486.3	15.5	415.8	3.2	2.5	1	877.834	30.3079	846.526	1133.57	578.091	423.473	1036.26	503.952	259.849
40303939CE	807.403	30.7518	775.942	26.755	2	14	27.5426	0.1	1	8400	1	1	Calcium + Placebo	-1	63	1365	64.3	486.3	15.5	415.8	3.2	2.5	1	1251.33	37.6208	1213.34	777.669	216.385	510.337	383.921	192.81	10.9189
40303994RE	289.694	2.91369	286.534	36.8	2	15	21.4876	0	1	2880	2	1	Placebo (Vit D only)	-1	61	1841.2	66.3	1374	29.4	130	6.4	1.8	1	814.514	66.5087	747.697	32.5496	7.79827	23.0632	535.451	269.552	42.505
40303994RE	719.553	23.4661	694.618	36.8	2	15	21.4876	0	1	2880	2	1	Placebo (Vit D only)	-1	61	1841.2	66.3	1374	29.4	130	6.4	1.8	1	1335.28	132.271	1202.32	90.5647	20.9741	62.2624	471.838	236.795	32.2359
40304005DR	1195.74	125.088	1067.62	24.1354	1	16	25.0162	0.4	1	4560	2	1	Placebo (Vit D only)	0	52	1049	42.1	335.7	13.6	323	2.6	1.4	1	415.541	17.8072	397.46	403.238	116.513	251.379	889.876	435.638	220.56
40304005DR	189.794	6.16139	183.272	24.1354	1	16	25.0162	0.4	1	4560	2	1	Placebo (Vit D only)	0	52	1049	42.1	335.7	13.6	323	2.6	1.4	1	615.823	8.49483	607.185	346.893	111.421	219.253	357.924	194.092	19.7282
40304247ES	688.552	53.0556	633.846	14.6023	1	14	35.5161	0.4	0	5120	2	2	Placebo + Vitamin D	7	48	1107.5	49.3	482.5	14.4	0	3.3	0.7	1	702.71	20.8299	681.445	422.61	189.472	166.243	494.258	249.907	93.9903
40304247ES	753.211	26.3191	725.931	14.6023	1	14	35.5161	0.4	0	5120	2	2	Placebo + Vitamin D	7	48	1107.5	49.3	482.5	14.4	0	3.3	0.7	1	851.592	34.7481	816.419	342.398	85.0403	248.566	458.456	207.022	96.0791
40304280PG	239.337	3.05824	235.777	19.2873	1	10	34.5686	0.2	1	9120	1	1	Calcium + Vitamin D	0	63	1411.9	47.3	1087.4	15.9	37.2	2.1	1.7	1	1319.45	46.2338	1272.66	358.027	84.7286	258.79	410.762	243.432	20.119
40304280PG	149.753	6.56574	143.017	19.2873	1	10	34.5686	0.2	1	9120	1	1	Calcium + Vitamin D	0	63	1411.9	47.3	1087.4	15.9	37.2	2.1	1.7	1	1489.97	14.4193	1474.61	413.216	152.956	235.635	494.244	274.119	21.1024
40304357NE	674.975	14.0488	658.918	23.0188	2	13	24.3195	2.1	0	2640	1	1	Placebo + Vitamin D	-1	51	1632.6	63	395.2	13.4	0	2	1.9	1	950.923	6.94251	943.429	352.232	81.8183	254.464	477.321	235.882	22.4924
40304357NE	595.909	14.1958	580.24	23.0188	2	13	24.3195	2.1	0	2640	1	1	Placebo + Vitamin D	-1	51	1632.6	63	395.2	13.4	0	2	1.9	1	739.408	40.0822	698.388	177.821	61.658	111.282	286.101	108.11	59.5356
40304522JF	319.762	20.8389	297.475	23.2927	1	10	32.0273	0	1	6480	1	1	Placebo + Vitamin D	0	63	2254.1	98.1	563.5	16.5	130	3	1.1	1	1021.41	52.2719	968.492	304.68	164.968	107.041	412.438	237.774	18.1548
40304522JF	270.956	9.55273	260.786	23.2927	1	10	32.0273	0	1	6480	1	1	Placebo + Vitamin D	0	63	2254.1	98.1	563.5	16.5	130	3	1.1	1	1059.87	115.312	942.241	118.044	34.9875	81.0414	147.731	74.5546	10.3572
40304604NA																								617.706	19.0447	598.218
40304610JE	611.954	28.2292	580.752	32.9599	1	12	22.708	0	1	5400	2	1	Vitamin D (Vit D only)	-1	53	2741.4	145.5	1108.8	15.5	807.4	2.1	1.7	1	585.529	12.9661	572.163	164.597	66.6959	80.5381	165.674	90.9192	6.76169
40304610JE	702.724	40.2128	658.855	32.9599	1	12	22.708	0	1	5400	2	1	Vitamin D (Vit D only)	-1	53	2741.4	145.5	1108.8	15.5	807.4	2.1	1.7	1	935.82	15.7645	919.523	385.081	136.289	241.483	318.958	155.239	18.7855
40304676FD	836.786	28.7441	804.93	18.4457	1	8	27.7577	0	1	2080	1	1	Calcium + Placebo	-1	66	1184.4	39.7	548.8	9.6	415.8	0.9	0.9	1	1700.19	25.6742	1673.29	584.871	138.703	436.052	651.53	360.112	50.9724
40304676FD	1092.7	76.5515	1009.54	18.4457	1	8	27.7577	0	1	2080	1	1	Calcium + Placebo	-1	66	1184.4	39.7	548.8	9.6	415.8	0.9	0.9	1	2330.25	81.7673	2232.48	1336.23	360.58	917.725	757.425	391.544	175.797
40304687ES	360.831	21.9911	336.677	22.3553	2	10	27.3992	0	1	6320	2	1	Vitamin D (Vit D only)	-1	63	1065.9	49.1	483.6	9.1	1000	2.1	1.4	1	899.984	34.98	864.63	381.573	144.25	219.104	473.743	235.186	56.3586
40304687ES	1367.04	177.504	1137.21	22.3553	2	10	27.3992	0	1	6320	2	1	Vitamin D (Vit D only)	-1	63	1065.9	49.1	483.6	9.1	1000	2.1	1.4	1	774.678	19.6667	754.678	918.679	345.956	548.705	478.973	247.927	89.5217
40304819EL	458.675	14.9831	443.031	18.582	2	8	32.4314	0.1	1	8880	1	1	Calcium + Vitamin D	-1	68	2116.3	94.2	472.2	14.4	130	3.9	1.6	1	973.971	17.2198	955.839	582.997	143.588	431.647	415.942	242.66	16.4376
40304819EL	711.419	35.8998	674.308	18.582	2	8	32.4314	0.1	1	8880	1	1	Calcium + Vitamin D	-1	68	2116.3	94.2	472.2	14.4	130	3.9	1.6	1	1351.9	56.494	1294.71	411.903	136.763	230.709	494.869	281.68	30.9228
40304918LG	857.444	66.3065	788.381	15.2483	1	11	23.2259	0	1	1320	2	1	Placebo (Vit D only)	-1	59	630.1	17.6	350.9	8.4	1130	2.9	1.2	1	718.855	36.378	681.875	541.788	158.912	354.238	457.019	234.914	74.5971
40304918LG	432.678	26.6354	405.207	15.2483	1	11	23.2259	0	1	1320	2	1	Placebo (Vit D only)	-1	59	630.1	17.6	350.9	8.4	1130	2.9	1.2	1	1106.6	53.6704	1052.47	143.227	33.4228	107.245	196.311	89.4082	6.39899
40304962MN	726.218	53.7182	671.381	15.0885	2	10	35.4942	0.3	1	2040	2	1	Placebo (Vit D only)	-1	52	1096.1	44.9	630.6	13.4	807.4	3.6	1.7	1	732.228	19.1801	712.717	41.7684	11.6461	25.2124	394.566	205.028	16.6919
40304962MN	2206.88	324.109	1833.22	15.0885	2	10	35.4942	0.3	1	2040	2	1	Placebo (Vit D only)	-1	52	1096.1	44.9	630.6	13.4	807.4	3.6	1.7	1	1470.21	37.1465	1432.26	553.906	145.862	390.441	832.199	287.831	383.255
40304995NY	989.601	53.0725	929.631	25.569	1	15	27.9821	1.2	0	6720	1	1	Calcium + Vitamin D	2	56	1206.6	46.4	476.4	14	0	3.2	0.8	1	1348.61	49.316	1298.83	1020.86	381.981	544.895	809.306	361.67	233.34
40304995NY	693.39	28.2569	661.362	25.569	1	15	27.9821	1.2	0	6720	1	1	Calcium + Vitamin D	2	56	1206.6	46.4	476.4	14	0	3.2	0.8	1	886.861	33.1557	852.964	819.988	272.726	511.269	317.017	141.224	36.3119
40305072DS	1297.47	88.0061	1197.57	35.7299	2	10	25.4593	2	1	40	1	1	Placebo + Placebo	-1	67	1520.4	46.1	402.4	9.2	130	2.2	0.5	1	801.8	93.4516	708.068	376.394	119.066	237.453	224.825	95.4844	61.7274
40305072DS	626.96	35.1048	582.904	35.7299	2	10	25.4593	2	1	40	1	1	Placebo + Placebo	-1	67	1520.4	46.1	402.4	9.2	130	2.2	0.5	1	943.613	86.6043	856.547	530.373	202.956	295.205	292.464	102.895	93.5726
40305380MY	1755.82	182.713	1567.59	21.5499	2	12	34.7298	0.8	1	8880	1	1	Calcium + Vitamin D	0	51	1261.7	52.2	573.8	13.2	130	5	1.1	1	1661.72	126.65	1534.64	363.824	122.998	215.6	954.773	605.318	72.7804
40305380MY	952.2	72.865	864.096	21.5499	2	12	34.7298	0.8	1	8880	1	1	Calcium + Vitamin D	0	51	1261.7	52.2	573.8	13.2	130	5	1.1	1	1347.49	50.2151	1296.74	623.06	261.353	332.113	935.339	623.605	55.6375
40305490GT	630.31	59.7481	566.859	28.7368	1	13	26.7254	0.5	1	3360	1	1	Calcium + Vitamin D	-1	52	884.7	28.5	305.1	7.6	130	0.9	0.8	1	687.643	26.4827	656.876	33.145	9.66612	20.6669	364.415	188.31	6.2596
40305490GT	845.41	38.5149	806.161	28.7368	1	13	26.7254	0.5	1	3360	1	1	Calcium + Vitamin D	-1	52	884.7	28.5	305.1	7.6	130	0.9	0.8	1	1107.7	28.8057	1078.59	704.784	144.434	551.502	524.137	206.28	145.464
40305567JL	577.047	54.0534	521.017	24.6887	1	13	25.5977	1	0	1680	1	1	Calcium + Placebo	1	53	2216.5	81.6	687.3	24.1	0	6.6	2.9	1	688.227	47.6239	640.383	33.0397	5.9381	24.9386	327.774	160.942	8.33773
40305567JL	734.448	50.6422	681.922	24.6887	1	13	25.5977	1	0	1680	1	1	Calcium + Placebo	1	53	2216.5	81.6	687.3	24.1	0	6.6	2.9	1	1002.76	120.827	880.991	98.6483	39.7936	56.2376	287.039	160.98	7.42063
40305622KK	326.068	36.593	288.922	30.5894	1	14	31.6975	0.6	1	3360	1	1	Calcium + Placebo	7	55	1480.3	68.9	772	10	130	1.4	1.7	1	1137.82	51.036	1086.06	130.325	27.6828	95.3206	566.918	307.884	9.6422
40305622KK	457.17	18.9604	437.405	30.5894	1	14	31.6975	0.6	1	3360	1	1	Calcium + Placebo	7	55	1480.3	68.9	772	10	130	1.4	1.7	1	1061.21	153.712	901.3	108.198	27.3067	75.1828	359.73	153.399	48.3098
40305688SR	647.023	37.4609	604.708	54.6149	2	16	20.9763	0.8	1	3680	2	1	Vitamin D (Vit D only)	1	56	1498.7	51	1312.3	13.4	1130	3.5	2	1	745.585	23.3205	721.858	178.515	75.1661	67.8754	172.022	67.7119	1.41074
40305688SR	680.216	39.6309	638.021	54.6149	2	16	20.9763	0.8	1	3680	2	1	Vitamin D (Vit D only)	1	56	1498.7	51	1312.3	13.4	1130	3.5	2	1	842.542	18.6083	823.266	594.135	175.186	356.693	303.242	187.052	15.0128
40305842PY	686.525	39.8655	641.034	68.7542	2	13	27.2914	2.6	1	960	1	1	Calcium + Placebo	1	58	1677	42.1	865.2	23.6	130	2.7	1.8	1	1508.05	75.2258	1427.27	603.936	333.789	222.029	926.378	504.568	152.286
40305842PY	569.088	71.4569	483.703	68.7542	2	13	27.2914	2.6	1	960	1	1	Calcium + Placebo	1	58	1677	42.1	865.2	23.6	130	2.7	1.8	1	567.885	43.6851	519.334	1128.29	551.211	479.479	408.456	178.415	54.3176
40305853CR	697.552	10.8737	685.699	16.7746	1	8	31.2765	3.6	1	1600	1	1	Calcium + Placebo	0	51	2400.8	101	609.5	17	130	2.1	0.5	1	1029.36	24.869	1003.63	152.59	71.7595	63.1362	246.88	137.699	35.8683
40305853CR	812.428	13.0911	798.358	16.7746	1	8	31.2765	3.6	1	1600	1	1	Calcium + Placebo	0	51	2400.8	101	609.5	17	130	2.1	0.5	1	1052.32	7.85969	1042.09	151.124	42.1893	89.4948	364.058	183.522	49.8783
40306106ML	336.392	20.4702	302.666	19.1625	1	14	26.4278	1.3	0	1440	1	1	Placebo + Placebo	-1	51	885	33.7	465.1	6.9	0	0.6	0.8	1	766.42	18.7104	747.504	61.842	17.7649	33.8979	321.104	175.141	4.8589
40306106ML	317.864	10.547	306.942	19.1625	1	14	26.4278	1.3	0	1440	1	1	Placebo + Placebo	-1	51	885	33.7	465.1	6.9	0	0.6	0.8	1	972.976	32.4052	940.13	217.931	99.3928	107.476	167.646	86.3424	4.53855
40306370DI	586.54	53.2188	528.114	17.5338	3	10	29.2115	1.5	1	960	2	1	Vitamin D (Vit D only)	1	52	2095.6	81.4	810.6	24.4	378.7	4.4	1.7	1	1428.75	73.9223	1354.21	191.645	52.3668	136.679	597.985	358.489	6.75084
40306370DI	1034.09	93.4579	938.769	17.5338	3	10	29.2115	1.5	1	960	2	1	Vitamin D (Vit D only)	1	52	2095.6	81.4	810.6	24.4	378.7	4.4	1.7	1	1180.48	55.6994	1124.42	351.788	141.562	172.175	575.364	322.994	6.34037
40306425ME	529.989	16.3733	512.645	41.5588	2	10	23.6077	2	1	2400	2	1	Placebo (Vit D only)	-1	62	1112.4	47	538.4	11.1	92.9	4	0.3	1	902.93	29.2114	873.444	409.072	184.447	199.065	476.773	199.605	44.8268
40306425ME	785.551	58.2345	725.912	41.5588	2	10	23.6077	2	1	2400	2	1	Placebo (Vit D only)	-1	62	1112.4	47	538.4	11.1	92.9	4	0.3	1	1227.11	213.176	1013.33	1293.25	513.651	717.441	512.315	260.192	3.38095
40306480JS	564.47	32.7406	526.237	14.8666	1	10	35.9894	0.2	0	1440	2	2	Placebo (Vit D only)	2	59	833.2	30.2	316	8.8	0	0.9	2.5	1	1417.82	141.608	1275.9	218.32	99.564	107.765	489.348	267.63	3.52082
40306480JS	914.412	43.3233	869.691	14.8666	1	10	35.9894	0.2	0	1440	2	2	Placebo (Vit D only)	2	59	833.2	30.2	316	8.8	0	0.9	2.5	1	1580.23	44.2546	1535.57	435.912	190.832	235.615	336.496	173.885	2.34963
40306590HU	587.476	76.9139	507.149	15.3971	2	14	20.9596	1	1	2480	1	3	Placebo + Vitamin D	0	53	1013.7	27.5	639.6	11.3	130	4.1	1.3	1	1092.83	59.262	1033.18	714.541	295.858	373.891	299.699	148.255	7.83775
40306590HU	547.295	90.0758	418.49	15.3971	2	14	20.9596	1	1	2480	1	3	Placebo + Vitamin D	0	53	1013.7	27.5	639.6	11.3	130	4.1	1.3	1	926.195	45.3216	880.558	686.651	369.688	292.587	350.463	196.116	5.44661
40306601CS	718.035	35.8153	679.005	31.2231	3	8	21.4563	0	1		2	2	Vitamin D (Vit D only)	0	58	1163	42.1	543.7	26.1	130	8.4	1.9	1	1316.65	176.269	1139.97	224.057	103.53	106.437	229.749	120.054	14.8605
40306601CS	1115.21	40.9455	1068.23	31.2231	3	8	21.4563	0	1		2	2	Vitamin D (Vit D only)	0	58	1163	42.1	543.7	26.1	130	8.4	1.9	1	1202.53	160.33	1039.97	126.181	30.3744	87.5208	153.06	60.9548	0.587453
40306766VE	452.153	22.9188	428.873	15.464	1	10	28.9007	0	0	1640	2	2	Placebo (Vit D only)	-1	50	1190.6	52.3	451.5	19.2	1037.2	6.2	1	1	1091.94	131.104	960.54	241.279	28.262	210.649	884.688	512.619	31.8985
40306766VE	485.497	65.8369	419.35	15.464	1	10	28.9007	0	0	1640	2	2	Placebo (Vit D only)	-1	50	1190.6	52.3	451.5	19.2	1037.2	6.2	1	1	1533.79	513.669	1017.63	448.141	271.859	165.44	598.96	362.182	4.36307
40306799MW	763.533	30.5132	732.203	28.7289	1	14	24.0107	0.5	1	8880	2	1	Vitamin D (Vit D only)	-1	52	1030.8	33.1	663.4	18.5	1000	5.1	1.8	1	1097.88	16.1972	1081.4	153.115	63.7803	70.8692	392.324	244.466	20.5764
40306799MW	960.252	46.8472	910.308	28.7289	1	14	24.0107	0.5	1	8880	2	1	Vitamin D (Vit D only)	-1	52	1030.8	33.1	663.4	18.5	1000	5.1	1.8	1	1138.45	55.1206	1082.82	243.837	82.0392	136.956	657.549	426.093	23.6899
40306810GD	434.426	44.2732	385.524	35.7512	2	13	24.2517	1	1	2480	2	2	Placebo (Vit D only)	0	59	939.5	34.4	369	12.1	130	2.6	0.9	1	1070.2	163.805	905.945	320.223	128.632	178.949	384.751	185.074	11.5601
40306810GD	392.719	32.568	358.156	35.7512	2	13	24.2517	1	1	2480	2	2	Placebo (Vit D only)	0	59	939.5	34.4	369	12.1	130	2.6	0.9	1	1725.21	223.71	1500.87	317.635	135.957	165.035	818.691	522.506	25.1796
40306865ST	442.308	48.1369	393.602	32.9986	2	13	39.0191	1	1	5360	1	1	Placebo + Vitamin D	-1	52	2653.1	116.4	1120.4	16.9	130	1.5	1.3	1	2074.94	152.34	1921.9	292.053	104.588	174.985	1264.58	820.267	69.0365
40306865ST	735.287	163.359	567.487	32.9986	2	13	39.0191	1	1	5360	1	1	Placebo + Vitamin D	-1	52	2653.1	116.4	1120.4	16.9	130	1.5	1.3	1	559.322	0.304351	558.804	645.335	260.703	356.601	197.183	107.932	2.34666
40306898BS	413.694	23.0122	389.065	21.397	2	11	29.6302	0.1	1	560	2	2	Vitamin D (Vit D only)	-1	61	1349.3	62.5	527.1	19.1	1000	8	1.9	1	1222.23	53.1576	1168.85	102.26	28.6051	71.8619	301.948	151.766	19.9188
40306898BS	519.587	28.1468	485.967	21.397	2	11	29.6302	0.1	1	560	2	2	Vitamin D (Vit D only)	-1	61	1349.3	62.5	527.1	19.1	1000	8	1.9	1	797.864	16.3706	781.287	223.866	51.438	163.813	63.3244	29.0988	7.85154
40306997PR	447.189	38.3934	407.297	23.7882	1	10	26.0247	3.5	0	8640	2	1	Placebo (Vit D only)	7	67	1383.4	38	578.3	15.6	1000	4	2	1	1491.61	90.4735	1400.69	460.795	180.938	251.259	996.059	606.604	54.2656
40306997PR	526.615	55.5163	466.748	23.7882	1	10	26.0247	3.5	0	8640	2	1	Placebo (Vit D only)	7	67	1383.4	38	578.3	15.6	1000	4	2	1	2096.46	192.766	1903.04	199.689	66.7223	124.34	434.099	210.477	3.82959
40307030AT	399.98	54.2106	345.164	34.4786	1	13	28.5644	0	1	1120	2	1	Placebo (Vit D only)	1	58	849.2	33.6	497.7	9.1	130	1.8	1.1	1	1060.48	57.8967	1002.2	71.9483	31.9756	36.7681	887.44	482.069	142.109
40307030AT	473.086	60.5659	408.278	34.4786	1	13	28.5644	0	1	1120	2	1	Placebo (Vit D only)	1	58	849.2	33.6	497.7	9.1	130	1.8	1.1	1	431.008	6.56832	424.163	434.961	185.491	225.775	208.054	98.0618	12.2524
40307151MS	716.939	29.9799	684.823	34.9085	1	13	30.0511	1.6	1	2520	2	1	Vitamin D (Vit D only)	1	55	1785	58.8	703.3	22.2	1130	5.6	2.1	1	1070.77	7.7655	1062.6	321.542	98.8163	217.671	373.182	179.628	19.6062
40307151MS	406.117	26.644	378.553	34.9085	1	13	30.0511	1.6	1	2520	2	1	Vitamin D (Vit D only)	1	55	1785	58.8	703.3	22.2	1130	5.6	2.1	1	1765.15	45.4739	1719.35	416.42	130.155	275.031	247.136	128.834	2.1804
40307239KN	491.256	35.8484	453.683	27.5325	1	14	28.488	0.1	1	1200	2	1	Placebo (Vit D only)	-1	54	1948.7	71.7	937.1	25.9	37.2	3.5	2	1	554.866	26.0007	528.667	313.235	114.179	176.86	234.232	74.665	0.902991
40307239KN	1342.7	158.081	1179.15	27.5325	1	14	28.488	0.1	1	1200	2	1	Placebo (Vit D only)	-1	54	1948.7	71.7	937.1	25.9	37.2	3.5	2	1	648.062	61.6933	586.104	794.739	384.908	351.151	173.967	55.5601	17.0706
40307580JE	662.37	46.3741	613.868	46.4	2	13	33.5073	2.9	1	4800	1	1	Placebo + Vitamin D	-1	68	1083.1	31	403.6	7.2	130	2	1.4	1	1325.58	37.3227	1287.57	752.663	274.325	438.453	554.676	352.743	18.6719
40307580JE	626.122	38.4555	585.952	46.4	2	13	33.5073	2.9	1	4800	1	1	Placebo + Vitamin D	-1	68	1083.1	31	403.6	7.2	130	2	1.4	1	2011.38	17.5155	1993.39	699.585	205.274	474.763	366.257	226.344	5.13517
40400727WR	897.306	99.2185	792.036	14.969	1	11	43.0556	0	1	240	2	2	Calcium + Placebo	3	54	1604.5	60.5	747	13.2	37.2	2.1	1.7	1	886.627	101.004	784.385	367.81	125.716	215.611	605.251	327.798	110.88
40400727WR	338.817	24.6304	313.7	14.969	1	11	43.0556	0	1	240	2	2	Calcium + Placebo	3	54	1604.5	60.5	747	13.2	37.2	2.1	1.7	1	811.871	42.6746	769.023	531.62	106.018	420.357	309.632	176.043	22.6947
40400892RD	1005.44	71.6906	931.288	16.1552	1	8	39.7773	0	1	760	2	2	Calcium + Placebo	0	65	875.9	37	600.6	12.8	130	1.8	1.7	1	733.465	13.3657	719.996	217.471	57.8832	154.261	543.855	313.344	73.1344
40400892RD	463.965	42.2261	417.919	16.1552	1	8	39.7773	0	1	760	2	2	Calcium + Placebo	0	65	875.9	37	600.6	12.8	130	1.8	1.7	1	668.548	13.1559	655.304	189.394	65.9767	107.177	625.771	375.798	23.0642
40401013LS	665.591	25.3296	626.297	15.9922	2	8	29.8056	0.3	0	7200	1	2	Placebo + Placebo	3	65	1893.7	89.2	624.9	10.5	0	2.6	1.1	1	1210.51	97.0042	1113.16	198.549	53.3636	130.434	650.893	345.007	34.112
40401013LS	801.059	33.4176	765.887	15.9922	2	8	29.8056	0.3	0	7200	1	2	Placebo + Placebo	3	65	1893.7	89.2	624.9	10.5	0	2.6	1.1	1	1891.98	277.991	1610.04	388.406	113.419	265.096	352.054	181.885	60.8146
40401343KD	497.442	26.8541	468.603	16.8433	2	8	37.0761	0.2	0	12320	1	2	Placebo + Vitamin D	0	55	2162.5	110.4	743.4	19	0	4.6	0.6	1	1126.87	19.1309	1106.98	302.876	96.5871	199.843	416.144	229.386	11.8188
40401343KD	458.132	31.2726	424.111	16.8433	2	8	37.0761	0.2	0	12320	1	2	Placebo + Vitamin D	0	55	2162.5	110.4	743.4	19	0	4.6	0.6	1	1011.11	10.0357	1000.59	211.945	71.2163	132.023	369.036	222.818	18.9959
40401365GS	831.989	94.6117	724.061	20.3569	2	14	24.2393	0.5	0	2220	1	2	Placebo + Vitamin D	0	70	1348	54.3	537.9	12.6	0	2.5	1.1	1	968.183	45.3689	922.412	299.21	96.4296	195.697	785.128	389.089	162.942
40401365GS	988.018	104.338	880.262	20.3569	2	14	24.2393	0.5	0	2220	1	2	Placebo + Vitamin D	0	70	1348	54.3	537.9	12.6	0	2.5	1.1	1	948.402	57.7027	890.011	326.763	91.0468	229.377	382.207	205.133	70.8076
40401508GS	695.764	34.3495	656.191	15.2298	2	13	26.2244	1.1	1	960	2	2	Placebo (Vit D only)	0	59	1261	37.9	538.1	16.6	1000	4.3	2.7	1	634.393	16.3851	616.352	376.845	88.028	284.769	392.335	198.911	29.7644
40401508GS	1387.52	128.478	1249.76	15.2298	2	13	26.2244	1.1	1	960	2	2	Placebo (Vit D only)	0	59	1261	37.9	538.1	16.6	1000	4.3	2.7	1	1551.25	134.45	1414.24	665.416	240.137	415.118	420.827	179.332	94.8364
40401794SS	1113.53	40.9773	1068.68	19.086	2	10	34.5036	0	0	1440	2	2	Placebo (Vit D only)	0	64	1692.6	110.1	430.7	10.8	0	1.6	1	1	1623.17	38.0261	1584.8	1222.07	284.818	896.96	712.032	416.053	59.0829
40401794SS	1025.3	24.0702	998.244	19.086	2	10	34.5036	0	0	1440	2	2	Placebo (Vit D only)	0	64	1692.6	110.1	430.7	10.8	0	1.6	1	1	1522.46	56.1644	1465.84	439.789	72.7043	345.859	738.588	434.609	53.6009
40401871HW	361.274	29.7224	328.122	34.7528	2	13	27.6731	2.7	1	3600	1	1	Calcium + Vitamin D	2	47	2765.2	114.1	1047.5	26.8	0	4.1	3.6	1	1783.71	80.931	1701.15	308.505	84.4552	205.458	669.777	468.343	25.3409
40401871HW	250.889	23.6703	226.674	34.7528	2	13	27.6731	2.7	1	3600	1	1	Calcium + Vitamin D	2	47	2765.2	114.1	1047.5	26.8	0	4.1	3.6	1	2282.01	187.005	2094.25	45.3953	12.8374	24.7083	953.446	574.563	27.5341
40402157WT	378.343	20.8072	355.752	29.3161	1	14	29.887	0	0	5880	1	2	Placebo + Placebo	0	62								1	1870.86	203.223	1666.74	300.78	130.554	156.919	1270.26	789.016	92.3008
40402157WT	200.31	22.206	177.938	29.3161	1	14	29.887	0	0	5880	1	2	Placebo + Placebo	0	62								1	2380.36	241.074	2138.03	1571.78	539.162	982.195	878.803	442.075	257.317
40402179RY	789.855	44.796	744.021	16.5117	1	11	23.1583	0.1	1	480	1	2	Placebo + Vitamin D	-1	57	1701	83.2	446.1	13.8	92.9	3.6	0.5	1	1577.68	180.351	1396.77	235.242	68.1367	164.58	461.542	238.166	3.94169
40402179RY	707.861	45.0437	661.243	16.5117	1	11	23.1583	0.1	1	480	1	2	Placebo + Vitamin D	-1	57	1701	83.2	446.1	13.8	92.9	3.6	0.5	1	1667.48	290.985	1376.16	925.86	554.134	339.277	385.427	155.237	1.83253
40402509WR	295.23	15.546	274.404	19.9337	1	14	29.7581	0.1	0	3720	2	2	Vitamin D (Vit D only)	-1	51	823.3	25.8	199.8	18.4	1037.2	2.2	1.7	1	1315.9	17.3225	1298.24	536.554	243.966	282.875	634.415	371.24	16.4926
40402509WR	423.653	17.6752	405.432	19.9337	1	14	29.7581	0.1	0	3720	2	2	Vitamin D (Vit D only)	-1	51	823.3	25.8	199.8	18.4	1037.2	2.2	1.7	1	1050.5	10.8904	1039.4	362.399	114.684	244.116	412	213.801	8.27117
80113124JN	1010.78	52.9866	955.951	34.8165	2	13	30.923	0.3	1	240	2	1	Vitamin D (Vit D only)	5	57	1570.6	80.9	570.6	13.9	1130	2	0.8	1	1712.3	211.666	1495.82	204.947	64.505	118.059	666.021	342.839	55.2482
80113124JN	1212.52	108.524	1099.66	34.8165	2	13	30.923	0.3	1	240	2	1	Vitamin D (Vit D only)	5	57	1570.6	80.9	570.6	13.9	1130	2	0.8	1	1738.97	201.323	1530.72	673.695	202.321	403.382	2479.25	994.779	850.419
80113410AS	870.645	49.7939	819.551	23.8104	2	13	23.6701	2.4	1	240	2	1	Placebo + Vitamin D	-1	50	821.4	30	152.7	3.8	323	0.9	0.5	1	2066.49	143.957	1921.79	726.591	196.573	518.047	1175.52	640.696	165.087
80113410AS	1892.92	152.727	1730.39	23.8104	2	13	23.6701	2.4	1	240	2	1	Placebo + Vitamin D	-1	50	821.4	30	152.7	3.8	323	0.9	0.5	1	1563.88	22.1927	1541.1	1104.17	372.265	675.398	1416.92	791.908	169.566
80114323BS	606.119	37.2331	567.985	21.3111	1	10	29.4501	0	0	1440	2	1	Placebo + Placebo	7	68	692.5	35.4	521.2	3.8	37.2	0.6	0.3	1	2384.63	128.433	2255.23	258.009	60.0652	195.488	1436.96	927.183	72.9899
80114323BS	779.747	35.0289	743.694	21.3111	1	10	29.4501	0	0	1440	2	1	Placebo + Placebo	7	68	692.5	35.4	521.2	3.8	37.2	0.6	0.3	1	3263.17	245.826	3013.3	1221.18	245.115	953.163	1243.18	770.155	160.632
80114609HT	1063.31	38.9213	1021.65	24.8297	1	5	32.2806	0	0	10080	2	1	Calcium + Vitamin D	0	65	1405.7	85.6	357	9.9	0	2.6	0.7	1	2301.52	112.798	2187.84	669.824	113.636	542.913	1547.83	886.212	238.14
80114609HT	903.542	46.8459	850.617	24.8297	1	5	32.2806	0	0	10080	2	1	Calcium + Vitamin D	0	65	1405.7	85.6	357	9.9	0	2.6	0.7	1	2883.4	197.066	2684.56	669.022	167.908	485.072	1441.94	895.054	205.513
80114675LT	1491.81	244.231	1207.4	24.3239	2	14	36.6258	2.1	1	1840	1	1	Calcium + Vitamin D	0	69	1586.7	63	533.2	14.4	130	1.7	0.5	1	1649.98	48.6281	1597.8	685.57	226.005	443.964	1210.77	461.87	462.358
80114675LT	1323.59	89.4974	1230.73	24.3239	2	14	36.6258	2.1	1	1840	1	1	Calcium + Vitamin D	0	69	1586.7	63	533.2	14.4	130	1.7	0.5	1	1117.66	9.02464	1107.79	906.502	265.631	605.091	785.259	385.878	74.6481
80114708CD	488.798	27.9602	455.878	26.397	1	14	31.4982	0	1	0	2	1	Placebo (Vit D only)	2	56	2168.3	92.7	914	11.7	1130	2.7	1	1	999.483	54.4956	944.562	262.851	100.951	151.163	684.164	364.03	5.62304
80114708CD	819.667	36.2207	781.379	26.397	1	14	31.4982	0	1	0	2	1	Placebo (Vit D only)	2	56	2168.3	92.7	914	11.7	1130	2.7	1	1	1361.87	90.6063	1270.57	549.123	83.0668	462.591	713.043	379.828	66.6834
80114785PE	1830.57	80.8603	1741.59	36.4116	2	10	27.7426	0	1	2560	2	1	Placebo (Vit D only)	-1	55	698.8	25.9	361.7	11.8	1130	7	0.1	1	1524.05	37.3684	1485.98	870.041	181.116	671.275	1925.59	641.312	951.668
80114785PE	1328.85	184.595	1106.82	36.4116	2	10	27.7426	0	1	2560	2	1	Placebo (Vit D only)	-1	55	698.8	25.9	361.7	11.8	1130	7	0.1	1	1544.55	48.8832	1495.03	793.253	172.859	575.309	742.378	314.489	67.5531
80114917SR	1392.01	79.671	1310.39	27.6669	1	10	22.3249	0.8	1	240	2	1	Vitamin D (Vit D only)	0	53	1198.9	50.8	344.6	11	1130	3.8	1.1	1	1733.03	12.031	1720.17	348.537	55.4716	286.946	2334.71	1280.21	646.841
80114917SR	1203.53	46.995	1155.69	27.6669	1	10	22.3249	0.8	1	240	2	1	Vitamin D (Vit D only)	0	53	1198.9	50.8	344.6	11	1130	3.8	1.1	1	1776.1	34.4259	1739.8	801.234	162.958	630.315	1380.11	725.791	228.291
80115247TE	1076.56	68.2226	1004.62	24.3239	1	8	33.7171	0	1	880	2	1	Vitamin D (Vit D only)	0	61	725.4	31.1	426.4	14.5	1130	6.4	0.7	1	626.608	63.788	562.479	85.3672	11.6946	69.4589	199.997	67.354	3.52955
80115247TE	1176.47	84.3775	1081.79	24.3239	1	8	33.7171	0	1	880	2	1	Vitamin D (Vit D only)	0	61	725.4	31.1	426.4	14.5	1130	6.4	0.7	1	2349.04	259.266	2088.91	192.536	66.5097	124.161	530.28	246.843	6.23089
80115258RS	596.6	58.8914	537.033	28.1203	1	11	26.8502	0.5	1	2400	1	1	Placebo + Vitamin D	0	61	1529.8	60.3	524.6	15.8	130	4.9	1.9	1	1804.71	41.3695	1762.53	314.715	42.5377	269.118	754.216	409.163	66.6282
80115258RS	428.361	59.1783	365.782	28.1203	1	11	26.8502	0.5	1	2400	1	1	Placebo + Vitamin D	0	61	1529.8	60.3	524.6	15.8	130	4.9	1.9	1	1678.53	73.5041	1603.56	428.131	47.077	379.651	767.231	395.609	62.2357
80115335KH	829.894	94.9441	729.95	28.2262	1	14	25.4926	0.2	0	1200	2	1	Placebo + Vitamin D	-1	59	1384.8	60.2	654.5	15.5	0	3.2	2	1	1215.87	17.7699	1197.6	106.999	21.7973	79.608	1128.97	614.874	228.435
80115335KH	734.515	34.1623	699.614	28.2262	1	14	25.4926	0.2	0	1200	2	1	Placebo + Vitamin D	-1	59	1384.8	60.2	654.5	15.5	0	3.2	2	1	1677.69	44.0493	1632.76	341.554	64.5167	268.834	756.058	375.747	91.5815
80115467TN	318.467	9.90499	308.007	31.0999	1	16	30.9298	0	1	840	2	2	Placebo (Vit D only)	-1	62	660.4	17.8	342.5	10.6	130	2.7	1.8	1	1549.98	83.7013	1465.81	614.036	79.1529	531.611	1194.14	690.407	129.907
80115467TN	753.977	30.1122	720.723	31.0999	1	16	30.9298	0	1	840	2	2	Placebo (Vit D only)	-1	62	660.4	17.8	342.5	10.6	130	2.7	1.8	1	1953.13	104.208	1848.12	538.637	100.135	432.644	1241.72	662.972	44.3021
80115797PR	2583.1	290.163	2279.32	32.4332	1	10	24.4125	0.3	1	4920	2	1	Vitamin D (Vit D only)	0	75	798.9	15.8	670.4	14	1130	1.9	2.2	1	1652.91	90.6406	1553.28	903.9	168.729	719.634	2679.92	1040.88	1225.12
80115797PR	1558.12	125.037	1426.8	32.4332	1	10	24.4125	0.3	1	4920	2	1	Vitamin D (Vit D only)	0	75	798.9	15.8	670.4	14	1130	1.9	2.2	1	1798.55	39.0405	1758.34	433.367	85.0345	341.168	1373.31	779.354	148.393
80115874KE	1019.16	34.4412	983.924	16.4462	3	13	27.9001	1.9	0	1920	1	1	Placebo + Placebo	-1	47	943.5	37.9	229.8	5.7	0	1.4	0.1	1	2300.79	233.596	2066.46	157.969	18.9903	138.471	771.442	440.192	3.87117
80115874KE	1575.09	47.9956	1524.54	16.4462	3	13	27.9001	1.9	0	1920	1	1	Placebo + Placebo	-1	47	943.5	37.9	229.8	5.7	0	1.4	0.1	1	1713.67	69.0773	1643.65	236.754	68.2635	159.478	617.749	335.632	7.56915
80115995LS	501.395	186.552	206.161	14.5204	1	13	42.7386	0	0	2160	2	1	Placebo + Placebo	0	58	1595.5	80.4	326.3	15.1	0	5.2	0.8	1	3301.91	96.6152	3204.38	169.569	6.67985	162.104	1046.15	622.596	134.872
80115995LS	727.184	124.242	561.383	14.5204	1	13	42.7386	0	0	2160	2	1	Placebo + Placebo	0	58	1595.5	80.4	326.3	15.1	0	5.2	0.8	1	1524.15	22.757	1499.86	45.3912	8.84933	31.9532	917.62	538.319	59.3445
80116105TE	515.842	36.2799	479.04	22.7995	1	14	29.1812	1.2	1	2320	1	1	Calcium + Placebo	-1	66	2329.4	106.2	834.7	16.7	1130	2.3	1.8	1	982.151	118.126	861.512	530.184	219.933	278.213	253.09	103.949	13.9981
80116105TE	739.625	60.4663	675.498	22.7995	1	14	29.1812	1.2	1	2320	1	1	Calcium + Placebo	-1	66	2329.4	106.2	834.7	16.7	1130	2.3	1.8	1	1666.21	177.859	1484.32	581.112	121.868	451.019	433.242	191.8	8.33575
80116270DN	921.583	27.7133	877.012	26.664	1	13	23.5488	0	1	2880	2	1	Vitamin D (Vit D only)	0	62	1190.7	58.4	473.5	13.1	844.5	1.7	0.8	1	1733.68	53.9784	1678.98	359.733	123.377	232.653	616.473	322.8	17.1936
80116270DN	1390.56	13.9976	1375.29	26.664	1	13	23.5488	0	1	2880	2	1	Vitamin D (Vit D only)	0	62	1190.7	58.4	473.5	13.1	844.5	1.7	0.8	1	1659.74	12.6245	1646.19	839.914	156.103	670.331	1238.24	676.414	278.171
80116435DT	306.396	32.0662	273.773	34.636	1	13	29.3335	2.2	1	120	1	1	Placebo + Vitamin D	1	63	1293.3	57	617.6	7.3	130	1.8	0.2	1	1305.47	22.7231	1281.9	44.7406	12.7373	27.0857	1373.12	837.214	156.993
80116435DT	713.795	42.0493	668.467	34.636	1	13	29.3335	2.2	1	120	1	1	Placebo + Vitamin D	1	63	1293.3	57	617.6	7.3	130	1.8	0.2	1	1492.16	26.9065	1464.46	187.307	23.8219	157.627	750.645	363.421	27.2246
80116831MN	629.394	49.722	577.687	13.6703	2	10	24.9055	0.5	0	5400	1	1	Calcium + Vitamin D	0	64	1252.7	45.2	213.1	7.6	0	2.2	1.1	1	1750.38	49.0358	1700.12	735.385	243.697	413.609	1399.14	756.375	298.981
80116831MN	799.825	75.8919	722.178	13.6703	2	10	24.9055	0.5	0	5400	1	1	Calcium + Vitamin D	0	64	1252.7	45.2	213.1	7.6	0	2.2	1.1	1	1488.1	168.596	1318.34	514.007	177.127	310.307	916.143	510.706	60.3896
80116853AT	492.429	41.123	445.669	17.6261	1	8	37.9593	0	0	720	2	1	Placebo (Vit D only)	-1	51	1684.6	81.5	558.6	14.8	0	2.9	0.4	1	1307.06	85.864	1220.49	126.625	6.62399	118.329	1226.49	752.984	111.513
80116853AT	1118.47	78.1407	1023.03	17.6261	1	8	37.9593	0	0	720	2	1	Placebo (Vit D only)	-1	51	1684.6	81.5	558.6	14.8	0	2.9	0.4	1	1934.46	37.8096	1895.81	271.998	33.656	233.096	899.634	513.191	79.6993
80117370EA	341.36	26.4223	305.868	19.6973	2	11	31.4587	2.6	0	4600	1	1	Calcium + Vitamin D	-1	50	1589	61.5	484.1	15.8	0	3.2	0.2	1	1021.85	48.6137	972.466	270.025	70.8341	175.624	642.423	377.599	28.4164
80117370EA	613.831	45.8957	566.565	19.6973	2	11	31.4587	2.6	0	4600	1	1	Calcium + Vitamin D	-1	50	1589	61.5	484.1	15.8	0	3.2	0.2	1	1083.87	73.4572	1007.28	407.664	105.317	264.476	813.198	485.999	52.3797
80117579PH	1107.32	124.121	977.238	30.2527	2	8	23.2259	0	1	21120	2	1	Vitamin D (Vit D only)	0	71	881.7	36.2	552.9	12.1	1130	3.1	3.3	1	740.741	18.1632	719.429	1445.1	446.886	906.481	625.525	324.497	101.007
80117579PH	1056.91	58.8568	994.625	30.2527	2	8	23.2259	0	1	21120	2	1	Vitamin D (Vit D only)	0	71	881.7	36.2	552.9	12.1	1130	3.1	3.3	1	948.701	9.27566	938.417	1070.96	355.94	680.804	662.309	371.776	78.4789
80117711AK	591.159	19.948	569.371	26.1087	2	5	26.7444	1.8	1	16320	1	1	Calcium + Vitamin D	-1	61	2936.4	117.4	661.1	20.9	415.8	5.9	0.9	1	1924	126.903	1795.91	332.608	80.0998	242.021	319.797	194.204	16.2771
80117711AK	911.739	56.0269	853.538	26.1087	2	5	26.7444	1.8	1	16320	1	1	Calcium + Vitamin D	-1	61	2936.4	117.4	661.1	20.9	415.8	5.9	0.9	1	1039.38	9.09197	1029.53	1219.68	389.423	786.91	705.838	386.02	38.6763
80118316BM	278.059	31.4666	236.562	13.8155	2	8	29.9432	0	0	640	2	1	Placebo + Vitamin D	5	73	899.1	51.2	338.8	7.7	0	2.4	0.2	1	616.449	8.28723	607.963	1244.61	234.192	996.382	280.181	106.299	0.960213
80118316BM	730.367	30.3256	697.454	13.8155	2	8	29.9432	0	0	640	2	1	Placebo + Vitamin D	5	73	899.1	51.2	338.8	7.7	0	2.4	0.2	1	1914.87	19.6889	1894.36	386.796	81.9762	292.532	919.984	530.623	39.551
80118338JY	185.097	15.4014	169.27	18.4027	1	13	29.0388	0.9	1	840	1	1	Placebo + Placebo	0	56	1579.4	90.2	309.9	8.9	415.8	1.5	1	1	1225.14	76.3347	1147.68	359.964	91.7527	265.214	360.342	209.38	25.7594
80118338JY	469.693	41.1637	424.852	18.4027	1	13	29.0388	0.9	1	840	1	1	Placebo + Placebo	0	56	1579.4	90.2	309.9	8.9	415.8	1.5	1	1	732.03	11.654	720.127	843.94	294.207	498.248	324.761	146.689	46.268
80118668PO	478.017	126.058	308.284	16.6637	2	8	27.9273	0.4	1	10800	2	1	Vitamin D (Vit D only)	3	72	2550.8	145.7	915.4	23.5	37.2	7.1	1.5	1	526.893	8.61038	516.188	30.3236	6.51546	14.5221	283.627	133.325	1.92028
80118668PO	497.6	108.338	374.666	16.6637	2	8	27.9273	0.4	1	10800	2	1	Vitamin D (Vit D only)	3	72	2550.8	145.7	915.4	23.5	37.2	7.1	1.5	1	965.962	54.7008	906.952	250.524	69.6731	155.313	337.912	132.305	6.45224
80119141GY	2321.99	597.879	1566.84	17.8911	1	8	34.9071	0	1	4080	2	1	Vitamin D (Vit D only)	0	58	2132.7	90.4	763	21.9	1130	6.8	1.1	1	823.728	59.0332	756.479	695.462	324.933	326.787	808.432	396.221	175.795
80119141GY	519.912	41.9468	471.97	17.8911	1	8	34.9071	0	1	4080	2	1	Vitamin D (Vit D only)	0	58	2132.7	90.4	763	21.9	1130	6.8	1.1	1	1275.92	37.7578	1236.46	570.079	108.18	450.735	251.781	157.337	17.9386
80119207RS	1171.28	116.839	1050.93	12.8515	1	11	54.101	0	1	2640	1	1	Calcium + Placebo	7	52								1	1345.59	63.3536	1280.73	663.328	206.84	397.322	853.771	518.446	33.5702
80119207RS	1002.55	60.8382	930.928	12.8515	1	11	54.101	0	1	2640	1	1	Calcium + Placebo	7	52								1	1066.95	37.6728	1028.74	207.334	89.4226	96.8232	539.764	239.743	14.0235
80119350LT	844.865	19.3097	824.667	26.9089	2	10	27.3961	0.3	1	3400	1	1	Calcium + Placebo	-1	68	1868.4	79.5	1107.2	8.9	378.7	1.8	0.8	1	437.215	6.47501	430.568	238.773	41.8327	186.003	365.001	213.161	7.24808
80119350LT	702.889	39.0072	657.013	26.9089	2	10	27.3961	0.3	1	3400	1	1	Calcium + Placebo	-1	68	1868.4	79.5	1107.2	8.9	378.7	1.8	0.8	1	562.306	9.08445	553.075	109.168	38.4431	65.0152	373.137	186.118	25.107
80119460PN	645.334	66.9936	576.474	16.186	1	12	29.3952	0	1	720	2	1	Vitamin D (Vit D only)	7	51	946.8	31.2	408.8	14.7	378.7	2.6	1.3	1	795.787	42.2678	752.929	134.874	29.0997	104.992	546.732	254.19	37.5022
80119460PN	416.566	19.0764	396.437	16.186	1	12	29.3952	0	1	720	2	1	Vitamin D (Vit D only)	7	51	946.8	31.2	408.8	14.7	378.7	2.6	1.3	1	1463.7	110.381	1352.36	167.008	37.7015	124.445	413.59	183.208	19.1302
80120131MS	673.899	11.9563	659.879	13.7328	3	13	37.1151	0	0	4560	2	1	Vitamin D (Vit D only)	-1	64	1603.2	77.9	615.1	21.5	0	7.1	1	1	1892.22	77.2008	1814.72	163.298	40.3521	118.945	770.134	489.522	73.9411
80120131MS	2960.65	429.671	2446.53	13.7328	3	13	37.1151	0	0	4560	2	1	Vitamin D (Vit D only)	-1	64	1603.2	77.9	615.1	21.5	0	7.1	1	1	1912.74	49.3166	1861.21	1121.07	235.472	856.688	1334.15	658.417	399.86
80120593RD	328.443	4.7108	323.165	19.6579	1	13	44.5017	0	1	360	2	1	Placebo (Vit D only)	2	57	772.4	42.5	326.3	10.2	0	5.5	0.4	1	785.061	16.7008	768.073	153.801	23.064	120.157	270.489	109.357	8.73383
80120593RD	309.072	7.76754	300.901	19.6579	1	13	44.5017	0	1	360	2	1	Placebo (Vit D only)	2	57	772.4	42.5	326.3	10.2	0	5.5	0.4	1	1567.92	72.5365	1494.56	91.6375	27.171	60.1846	391.888	200.139	19.3954
80121000DD	599.581	104.593	491.721	16.9555	1	9	34.3033	0	0	960	2	1	Placebo (Vit D only)	0	66	652.3	29.3	265.3	7.5	323	1	1	1	2212.15	299.928	1906.53	896.858	365.204	485.912	451.496	202.349	118.36
80121000DD	1071.29	53.4386	1016.36	16.9555	1	9	34.3033	0	0	960	2	1	Placebo (Vit D only)	0	66	652.3	29.3	265.3	7.5	323	1	1	1	1633.51	312.532	1320.01	554.121	205.704	324.033	121.733	76.85	4.52265
80121990RR	1957.29	168.521	1770.31	30.8643	1	10	28.5021	0	1	2400	2	1	Placebo (Vit D only)	4	53	2563.6	98.2	860.1	19	1130	3.6	2.7	1	781.83	5.01911	775.951	1215.24	345.134	839.7	536.101	257.35	101.121
80121990RR	589.885	17.5507	570.368	30.8643	1	10	28.5021	0	1	2400	2	1	Placebo (Vit D only)	4	53	2563.6	98.2	860.1	19	1130	3.6	2.7	1	1360.39	47.604	1311.83	291.744	61.6752	225.755	358.379	184.955	20.0084
80122617RN	216.39	18.9185	196.171	14.3714	3	12	28.6694	0	0	4800	2	1	Calcium + Vitamin D	7	63	1806.3	58.9	632.7	16.1	0	4.4	0.5	1	692.542	49.3618	642.035	61.8189	16.1324	43.7373	358.573	184.956	3.58431
80122617RN	963.674	106.295	854.673	14.3714	3	12	28.6694	0	0	4800	2	1	Calcium + Vitamin D	7	63	1806.3	58.9	632.7	16.1	0	4.4	0.5	1	943.576	66.267	876.409	103.79	5.08316	95.1387	346.959	163.083	9.40034
80125180AY	157.158	19.8103	136.127	31.3897	3	7	35.5868	1.6	1	1440	1	1	Calcium + Placebo	2	65	2034.8	109.6	683.8	14.5	415.8	2.8	0.3	1	1514.45	46.2957	1467.53	287.884	73.8004	201.67	394.545	228.319	10.4578
80125180AY	337.301	46.8368	290.101	31.3897	3	7	35.5868	1.6	1	1440	1	1	Calcium + Placebo	2	65	2034.8	109.6	683.8	14.5	415.8	2.8	0.3	1	1776.6	78.2443	1697.75	764.27	280.314	461.335	392.61	260.704	33.7942
80125235BY	818.568	40.6708	774.402	14.5524	1	11	26.7444	2.9	0	3840	2	1	Placebo (Vit D only)	-1	65	1917.5	69.1	556.8	10.4	0	3.6	0.6	1	1234.5	149.669	1084.43	349.051	124.089	196.694	288.367	164.119	4.3011
80125235BY	356.321	12.0571	343.335	14.5524	1	11	26.7444	2.9	0	3840	2	1	Placebo (Vit D only)	-1	65	1917.5	69.1	556.8	10.4	0	3.6	0.6	1	1178.45	33.3553	1144.43	355.58	117.718	228.613	329.879	191.355	1.96165
